# Supplementary material for: Subarctic sugar kelp (Saccharina latissima, Phaeophyceae) summer productivity and contribution to carbon budgets
Source: J Phycol. 2024 Nov 25;60(6):1585–600. doi: 10.1111/jpy.13525 (PMC11670287; doi:10.1111/jpy.13525)
Supplement: Supplementary file 1 — Appendix S1. Photosynthetic surface calculations and allometric relationships. [file JPY-60-1585-s001.zip]

Archive with 2 entries (2 files):
- figures1.eps
- jpy13525-sup-0001-AppendixS1.docx
